# Supplementary material for: Machine learning integration with multi-omics data constructs a robust prognostic model and identifies PTGES3 as a therapeutic target for precision oncology in lung adenocarcinoma
Source: Front Immunol. 2025 Sep 29;16:1651270. doi: 10.3389/fimmu.2025.1651270 (PMC12515886; doi:10.3389/fimmu.2025.1651270)
Supplement: Supplementary file 2 [file Table1.xlsx]

## Sheet: Supplementary table 01
	chrom	start	end	motif	score	strand	TF
22	chr12	56688098	56688108	MA0098.3	284	-	ETS1
23	chr12	56688098	56688108	MA0475.2	269	-	FLI1
42	chr12	56688115	56688126	MA1122.1	300	-	TFDP1
60	chr12	56688122	56688133	MA1122.1	292	-	TFDP1
97	chr12	56688137	56688150	MA0750.2	313	+	ZBTB7A
194	chr12	56688179	56688190	MA1122.1	340	+	TFDP1
198	chr12	56688180	56688190	MA0098.3	270	+	ETS1
199	chr12	56688180	56688190	MA0475.2	265	+	FLI1
216	chr12	56688192	56688205	MA0750.2	326	-	ZBTB7A
224	chr12	56688194	56688204	MA0098.3	293	-	ETS1
225	chr12	56688194	56688204	MA0475.2	270	-	FLI1
253	chr12	56688209	56688221	MA1508.1	452	+	IKZF1
264	chr12	56688212	56688222	MA0098.3	270	+	ETS1
265	chr12	56688212	56688222	MA0475.2	269	+	FLI1
283	chr12	56688220	56688231	MA0144.2	277	+	STAT3
315	chr12	56688231	56688242	MA1517.1	283	-	KLF6
320	chr12	56688232	56688243	MA1122.1	303	+	TFDP1
351	chr12	56688250	56688260	MA0464.2	282	+	BHLHE40
352	chr12	56688250	56688260	MA0464.2	305	-	BHLHE40
439	chr12	56688273	56688284	MA1517.1	285	-	KLF6
474	chr12	56688286	56688297	MA1517.1	266	-	KLF6
521	chr12	56688297	56688308	MA0478.1	355	+	FOSL2
556	chr12	56688299	56688310	MA0478.1	286	-	FOSL2
586	chr12	56688321	56688332	MA1122.1	363	-	TFDP1
619	chr12	56688330	56688340	MA0464.2	303	+	BHLHE40
620	chr12	56688330	56688340	MA0464.2	337	-	BHLHE40
631	chr12	56688330	56688340	MA1108.2	235	-	MXI1
697	chr12	56688355	56688366	MA1122.1	297	-	TFDP1
711	chr12	56688368	56688379	MA0144.2	265	-	STAT3
714	chr12	56688369	56688380	MA0144.2	258	+	STAT3
735	chr12	56688383	56688393	MA0098.3	269	+	ETS1
736	chr12	56688383	56688393	MA0475.2	309	+	FLI1
774	chr12	56688390	56688401	MA1517.1	431	-	KLF6
777	chr12	56688391	56688402	MA1122.1	312	+	TFDP1
816	chr12	56688416	56688429	MA0750.2	352	-	ZBTB7A
823	chr12	56688418	56688428	MA0098.3	287	-	ETS1
824	chr12	56688418	56688428	MA0475.2	279	-	FLI1
836	chr12	56688419	56688431	MA1508.1	343	-	IKZF1
838	chr12	56688420	56688431	MA0144.2	263	-	STAT3
865	chr12	56688431	56688442	MA1122.1	328	-	TFDP1
869	chr12	56688432	56688443	MA1517.1	431	+	KLF6
909	chr12	56688446	56688457	MA1517.1	303	+	KLF6
943	chr12	56688451	56688462	MA1517.1	402	+	KLF6
973	chr12	56688453	56688464	MA1517.1	308	+	KLF6
1031	chr12	56688462	56688473	MA1517.1	335	+	KLF6
1109	chr12	56688488	56688499	MA1122.1	532	-	TFDP1
1167	chr12	56688500	56688511	MA1122.1	367	-	TFDP1
1186	chr12	56688513	56688524	MA1122.1	325	-	TFDP1
1314	chr12	56688553	56688563	MA1108.2	292	-	MXI1
1346	chr12	56688573	56688584	MA0144.2	283	+	STAT3
1466	chr12	56688646	56688656	MA0475.2	275	+	FLI1
1506	chr12	56688655	56688666	MA1517.1	292	-	KLF6
1583	chr12	56688679	56688694	MA0492.1	284	+	JUND
1603	chr12	56688680	56688688	MA1481.1	204	-	DRGX
1604	chr12	56688680	56688688	MA1481.1	238	+	DRGX
1612	chr12	56688682	56688697	MA0492.1	296	-	JUND
1641	chr12	56688690	56688701	MA0478.1	378	+	FOSL2
1648	chr12	56688690	56688703	MA0490.2	419	+	JUNB
1649	chr12	56688690	56688703	MA0490.2	474	-	JUNB
1650	chr12	56688690	56688703	MA0491.2	431	+	JUND
1651	chr12	56688690	56688703	MA0491.2	466	-	JUND
1695	chr12	56688692	56688703	MA0478.1	577	-	FOSL2
1706	chr12	56688694	56688710	MA0495.3	397	+	MAFF
1767	chr12	56688704	56688716	MA0684.2	363	+	RUNX3
1825	chr12	56688726	56688736	MA1108.2	237	-	MXI1
1881	chr12	56688762	56688773	MA1517.1	281	-	KLF6
1899	chr12	56688774	56688785	MA1517.1	269	+	KLF6
1938	chr12	56688784	56688795	MA0144.2	325	-	STAT3
1990	chr12	56688817	56688827	MA0098.3	399	+	ETS1
1991	chr12	56688817	56688827	MA0475.2	395	+	FLI1
2008	chr12	56688821	56688829	MA1481.1	215	-	DRGX
2011	chr12	56688824	56688836	MA0684.2	317	-	RUNX3
2069	chr12	56688848	56688858	MA1108.2	248	-	MXI1
2073	chr12	56688848	56688860	MA0502.2	336	+	NFYB
2086	chr12	56688852	56688864	MA0502.2	332	-	NFYB
2189	chr12	56688856	56688864	MA1481.1	291	+	DRGX
2190	chr12	56688856	56688864	MA1481.1	291	-	DRGX
2236	chr12	56688862	56688873	MA1517.1	350	-	KLF6
2292	chr12	56688902	56688913	MA0478.1	327	+	FOSL2
2296	chr12	56688902	56688915	MA0490.2	317	-	JUNB
2297	chr12	56688902	56688915	MA0491.2	315	-	JUND
2313	chr12	56688904	56688915	MA0478.1	295	-	FOSL2
2317	chr12	56688906	56688917	MA0144.2	337	+	STAT3
2318	chr12	56688906	56688918	MA1508.1	349	+	IKZF1
2329	chr12	56688909	56688919	MA0098.3	286	+	ETS1
2330	chr12	56688909	56688919	MA0475.2	285	+	FLI1
2344	chr12	56688918	56688926	MA1481.1	207	-	DRGX
2387	chr12	56688939	56688950	MA0144.2	241	+	STAT3
2388	chr12	56688939	56688950	MA0144.2	270	-	STAT3
2394	chr12	56688940	56688951	MA0144.2	259	-	STAT3
2395	chr12	56688940	56688951	MA0144.2	558	+	STAT3
2425	chr12	56688959	56688976	MA0113.3	405	+	NR3C1
2426	chr12	56688959	56688976	MA0113.3	419	-	NR3C1
2482	chr12	56688973	56688984	MA0144.2	300	-	STAT3
2485	chr12	56688974	56688985	MA1517.1	298	+	KLF6
2499	chr12	56688979	56688989	MA1108.2	271	+	MXI1
2528	chr12	56688998	56689011	MA0105.4	460	+	NFKB1
2529	chr12	56688998	56689011	MA0105.4	473	-	NFKB1
2530	chr12	56688998	56689011	MA0778.1	408	-	NFKB2
2531	chr12	56688998	56689011	MA0778.1	417	+	NFKB2
2532	chr12	56688999	56689012	MA0105.4	383	+	NFKB1
2533	chr12	56688999	56689012	MA0778.1	356	+	NFKB2
2534	chr12	56688999	56689012	MA0778.1	381	-	NFKB2
2560	chr12	56689014	56689026	MA0466.3	308	+	CEBPB
2565	chr12	56689014	56689027	MA0025.2	352	+	NFIL3
2625	chr12	56689033	56689044	MA1517.1	361	-	KLF6
2696	chr12	56689087	56689102	MA0777.1	414	+	MYBL2
2697	chr12	56689087	56689102	MA0777.1	476	-	MYBL2
2803	chr12	56689135	56689147	MA1508.1	524	+	IKZF1
2819	chr12	56689137	56689150	MA0750.2	371	+	ZBTB7A
2822	chr12	56689138	56689148	MA0098.3	357	+	ETS1
2823	chr12	56689138	56689148	MA0475.2	354	+	FLI1
2839	chr12	56689142	56689154	MA0684.2	293	-	RUNX3
2841	chr12	56689145	56689160	MA0777.1	379	-	MYBL2
2881	chr12	56689153	56689163	MA0098.3	271	+	ETS1
2882	chr12	56689153	56689163	MA0475.2	280	+	FLI1
2904	chr12	56689160	56689171	MA0144.2	241	+	STAT3
2930	chr12	56689173	56689184	MA0144.2	243	+	STAT3
3056	chr12	56689193	56689201	MA1481.1	211	-	DRGX
3185	chr12	56689208	56689216	MA1481.1	223	-	DRGX
3260	chr12	56689232	56689245	MA0750.2	339	+	ZBTB7A
3263	chr12	56689233	56689243	MA0098.3	292	+	ETS1
3264	chr12	56689233	56689243	MA0475.2	283	+	FLI1
3310	chr12	56689267	56689277	MA1108.2	233	+	MXI1
3408	chr12	56689274	56689282	MA1481.1	241	+	DRGX
3450	chr12	56689280	56689292	MA1508.1	318	+	IKZF1
3459	chr12	56689283	56689293	MA0475.2	274	+	FLI1
3513	chr12	56689287	56689295	MA1481.1	225	+	DRGX
3514	chr12	56689287	56689295	MA1481.1	251	-	DRGX
3548	chr12	56689292	56689303	MA1517.1	463	-	KLF6
3550	chr12	56689293	56689304	MA1122.1	326	+	TFDP1
3597	chr12	56689304	56689315	MA0478.1	366	+	FOSL2
3614	chr12	56689306	56689317	MA0478.1	302	-	FOSL2
3634	chr12	56689309	56689320	MA1517.1	295	+	KLF6
3675	chr12	56689319	56689327	MA1481.1	234	-	DRGX
3693	chr12	56689330	56689341	MA0144.2	243	+	STAT3
3735	chr12	56689346	56689357	MA1517.1	301	-	KLF6
3746	chr12	56689350	56689358	MA1481.1	202	+	DRGX
3773	chr12	56689353	56689363	MA0464.2	296	-	BHLHE40
3774	chr12	56689353	56689363	MA0464.2	302	+	BHLHE40
3807	chr12	56689354	56689369	MA0492.1	309	+	JUND
3816	chr12	56689356	56689368	MA0684.2	370	-	RUNX3
3878	chr12	56689379	56689390	MA1517.1	348	+	KLF6
3906	chr12	56689387	56689397	MA1108.2	269	+	MXI1
3917	chr12	56689393	56689406	MA0105.4	402	-	NFKB1
3918	chr12	56689393	56689406	MA0778.1	403	-	NFKB2
3919	chr12	56689393	56689406	MA0778.1	420	+	NFKB2
3925	chr12	56689397	56689409	MA0684.2	301	+	RUNX3
3950	chr12	56689409	56689420	MA0144.2	259	+	STAT3
4136	chr12	56689421	56689429	MA1481.1	451	+	DRGX
4137	chr12	56689421	56689429	MA1481.1	451	-	DRGX
4195	chr12	56689430	56689441	MA1517.1	534	-	KLF6
4230	chr12	56689440	56689450	MA0464.2	303	+	BHLHE40
4231	chr12	56689440	56689450	MA0464.2	325	-	BHLHE40
4251	chr12	56689440	56689450	MA1108.2	248	+	MXI1
4284	chr12	56689445	56689456	MA0144.2	340	+	STAT3
4318	chr12	56689451	56689459	MA1481.1	215	-	DRGX
4368	chr12	56689457	56689465	MA1481.1	213	+	DRGX
4396	chr12	56689476	56689487	MA1122.1	396	+	TFDP1
4422	chr12	56689502	56689515	MA0750.2	331	+	ZBTB7A
4509	chr12	56689554	56689564	MA1108.2	251	-	MXI1
4536	chr12	56689559	56689570	MA0144.2	248	+	STAT3
4619	chr12	56689576	56689588	MA1508.1	319	+	IKZF1
4673	chr12	56689586	56689597	MA1517.1	265	-	KLF6
4698	chr12	56689591	56689602	MA1517.1	301	-	KLF6
4707	chr12	56689597	56689608	MA0478.1	405	+	FOSL2
4732	chr12	56689599	56689610	MA0478.1	302	-	FOSL2
4786	chr12	56689612	56689620	MA1481.1	243	-	DRGX
4794	chr12	56689614	56689625	MA0144.2	288	-	STAT3
4800	chr12	56689620	56689633	MA0750.2	345	-	ZBTB7A
4811	chr12	56689622	56689632	MA0098.3	301	-	ETS1
4812	chr12	56689622	56689632	MA0475.2	288	-	FLI1
4848	chr12	56689637	56689648	MA1122.1	326	+	TFDP1
4859	chr12	56689644	56689652	MA1481.1	201	+	DRGX
4880	chr12	56689646	56689661	MA0492.1	293	+	JUND
4884	chr12	56689647	56689657	MA0464.2	274	-	BHLHE40
4946	chr12	56689660	56689675	MA0492.1	293	+	JUND
4960	chr12	56689669	56689679	MA0098.3	268	-	ETS1
4969	chr12	56689679	56689689	MA1108.2	262	+	MXI1
4979	chr12	56689685	56689698	MA0105.4	394	+	NFKB1
4980	chr12	56689685	56689698	MA0105.4	421	-	NFKB1
4981	chr12	56689685	56689698	MA0778.1	408	-	NFKB2
4982	chr12	56689685	56689698	MA0778.1	429	+	NFKB2
5010	chr12	56689701	56689712	MA0144.2	259	+	STAT3
5117	chr12	56689717	56689725	MA1481.1	204	-	DRGX
5140	chr12	56689724	56689734	MA0098.3	274	+	ETS1
5156	chr12	56689726	56689737	MA1517.1	389	-	KLF6
5164	chr12	56689727	56689739	MA0684.2	296	-	RUNX3
5175	chr12	56689732	56689743	MA0478.1	277	+	FOSL2
5186	chr12	56689735	56689746	MA1517.1	291	+	KLF6
5198	chr12	56689736	56689746	MA1108.2	321	+	MXI1
5202	chr12	56689737	56689748	MA1517.1	311	+	KLF6
5264	chr12	56689771	56689783	MA1508.1	326	+	IKZF1
5292	chr12	56689791	56689804	MA0750.2	331	+	ZBTB7A
5404	chr12	56689853	56689864	MA0478.1	331	+	FOSL2
5528	chr12	56689886	56689898	MA1508.1	476	+	IKZF1
5544	chr12	56689889	56689899	MA0098.3	337	+	ETS1
5545	chr12	56689889	56689899	MA0475.2	344	+	FLI1
5609	chr12	56689912	56689923	MA1122.1	346	-	TFDP1
5652	chr12	56689923	56689931	MA1481.1	243	-	DRGX
5710	chr12	56689947	56689959	MA0502.2	363	-	NFYB
5734	chr12	56689955	56689963	MA1481.1	265	+	DRGX
5811	chr12	56689992	56690002	MA1108.2	262	+	MXI1
5821	chr12	56689998	56690011	MA0105.4	406	-	NFKB1
5822	chr12	56689998	56690011	MA0778.1	407	-	NFKB2
5823	chr12	56689998	56690011	MA0778.1	440	+	NFKB2
5825	chr12	56689999	56690012	MA0778.1	329	+	NFKB2
5826	chr12	56689999	56690012	MA0778.1	339	-	NFKB2
5872	chr12	56690015	56690026	MA0144.2	259	+	STAT3
5934	chr12	56690031	56690039	MA1481.1	200	-	DRGX
6028	chr12	56690061	56690069	MA1481.1	243	-	DRGX
6096	chr12	56690093	56690101	MA1481.1	202	+	DRGX
6114	chr12	56690095	56690110	MA0492.1	293	+	JUND
6118	chr12	56690096	56690106	MA0464.2	274	-	BHLHE40
6199	chr12	56690120	56690132	MA0502.2	344	+	NFYB
6215	chr12	56690128	56690138	MA1108.2	273	+	MXI1
6242	chr12	56690138	56690150	MA0684.2	306	+	RUNX3
6267	chr12	56690150	56690161	MA0144.2	259	+	STAT3
6418	chr12	56690164	56690172	MA1481.1	250	-	DRGX
6419	chr12	56690164	56690172	MA1481.1	267	+	DRGX
6474	chr12	56690173	56690184	MA1517.1	602	-	KLF6
6483	chr12	56690178	56690189	MA1517.1	291	-	KLF6
6494	chr12	56690183	56690194	MA0144.2	269	+	STAT3
6520	chr12	56690189	56690197	MA1481.1	234	-	DRGX
6611	chr12	56690233	56690246	MA0750.2	458	+	ZBTB7A
6613	chr12	56690234	56690244	MA0098.3	310	+	ETS1
6614	chr12	56690234	56690244	MA0475.2	313	+	FLI1
6658	chr12	56690263	56690278	MA0492.1	274	-	JUND

## Sheet: Machine learning
Model	merge	GSE42127	TCGA	All
RSF	0.844639750984162	0.644558335845644	0.933255195797317	0.807484427542374
RSF + CoxBoost	0.674383018793895	0.68947844437745	0.671340965696226	0.678400809622524
RSF + Enet[α=0.1]	0.66984475745805	0.690684353331323	0.663931852906088	0.674820321231821
RSF + Enet[α=0.2]	0.670629471233701	0.688272535423575	0.665752736557902	0.674884914405059
RSF + Enet[α=0.3]	0.670943356743961	0.682845945131143	0.666820151112413	0.673536484329172
RSF + Enet[α=0.4]	0.671479577823989	0.680735604461863	0.667720128089747	0.673311770125199
RSF + Enet[α=0.5]	0.671701913393756	0.683147422369611	0.667657338998305	0.674168891587224
RSF + Enet[α=0.6]	0.671335713631786	0.680434127223395	0.667448042026832	0.673072627627338
RSF + Enet[α=0.7]	0.671427263572279	0.680735604461863	0.667510831118274	0.673224566384139
RSF + Enet[α=0.8]	0.671388027883496	0.681941513415737	0.667406182632537	0.673578574643924
RSF + Enet[α=0.9]	0.671322635068859	0.6813385589388	0.667699198392599	0.673453464133419
RSF + GBM	0.739671204928003	0.663551401869159	0.761380522823835	0.721534376540332
RSF + Lasso	0.5	0.5	0.5	0.5
RSF + plsRcox	0.681157714390343	0.650286403376545	0.689361434940036	0.673601850902308
RSF + Ridge	0.5	0.5	0.5	0.5
RSF + StepCox[both]	0.681903192477211	0.669580946638529	0.682915088218673	0.678133075778138
RSF + StepCox[backward]	0.681903192477211	0.669580946638529	0.682915088218673	0.678133075778138
RSF + StepCox[forward]	0.68122310720498	0.649984926138077	0.689528872517215	0.67357896862009
RSF + SuperPC	0.650383855821922	0.692794694000603	0.639674333912388	0.660950961244971
RSF + survival-SVM	0.644956252207007	0.700934579439252	0.632704744762343	0.659531858802868
Enet[α=0.1]	0.671937327526451	0.697618329816099	0.664957408066305	0.678171021802952
Enet[α=0.2]	0.671793463334249	0.68947844437745	0.666757362020972	0.676009756577557
Enet[α=0.3]	0.671610363453264	0.684654808561954	0.667301534146801	0.674522235387339
Enet[α=0.4]	0.671361870757641	0.680132649984926	0.66715502626677	0.672883182336446
Enet[α=0.5]	0.671662677704974	0.680434127223395	0.667343393541096	0.673146732823155
Enet[α=0.6]	0.671361870757641	0.680132649984926	0.667406182632537	0.672966901125035
Enet[α=0.7]	0.671309556505931	0.680735604461863	0.667510831118274	0.673185330695356
Enet[α=0.8]	0.671414185009351	0.680735604461863	0.66738525293539	0.673178347468868
Enet[α=0.9]	0.671322635068859	0.681941513415737	0.667594549906863	0.673619566130486
StepCox[both]	0.672774355553812	0.651492312330419	0.677598945143264	0.667288537675832
StepCox[backward]	0.672774355553812	0.651492312330419	0.677598945143264	0.667288537675832
StepCox[forward]	0.678188880605799	0.622851974675912	0.691035810711819	0.664025555331177
StepCox[both] + CoxBoost	0.67540314670224	0.657521857099789	0.677452437263233	0.670125813688421
StepCox[both] + Enet[α=0.1]	0.675128496880763	0.662044015676816	0.676259444525838	0.671143985694472
StepCox[both] + Enet[α=0.2]	0.674971554125633	0.659632197769068	0.676824546348814	0.670476099414505
StepCox[both] + Enet[α=0.3]	0.674997711251488	0.659933675007537	0.677284999686055	0.670738795315026
StepCox[both] + Enet[α=0.4]	0.674631511489517	0.656617425384384	0.67724314029176	0.66949735905522
StepCox[both] + Enet[α=0.5]	0.674082211846562	0.656617425384384	0.676991983925993	0.669230540385646
StepCox[both] + Enet[α=0.6]	0.673964504780215	0.656617425384384	0.677096632411729	0.669226187525442
StepCox[both] + Enet[α=0.7]	0.67409529040949	0.655712993668978	0.677284999686055	0.669031094588174
StepCox[both] + Enet[α=0.8]	0.673650619269955	0.655411516430509	0.677619874840411	0.668894003513625
StepCox[both] + Enet[α=0.9]	0.673585226455317	0.655712993668978	0.677661734234706	0.668987
StepCox[both] + GBM	0.72102117419338	0.666264697015375	0.741057786893824	0.709447886034193
StepCox[both] + Lasso	0.5	0.5	0.5	0.5
StepCox[both] + plsRcox	0.672892062620159	0.651190835091951	0.677494296657527	0.667192398123212
StepCox[both] + Ridge	0.5	0.5	0.5	0.5
StepCox[both] + RSF	0.825283477851454	0.653602652999699	0.920090416291676	0.79965884904761
StepCox[both] + SuperPC	0.642902917827389	0.676213445884836	0.633855878105444	0.650990747272556
StepCox[both] + survival-SVM	0.649272177973084	0.69128730780826	0.637748801774838	0.659436095852061
StepCox[backward] + CoxBoost	0.67540314670224	0.657521857099789	0.677452437263233	0.670125813688421
StepCox[backward] + Enet[α=0.1]	0.675128496880763	0.662044015676816	0.676259444525838	0.671143985694472
StepCox[backward] + Enet[α=0.2]	0.674971554125633	0.659632197769068	0.676824546348814	0.670476099414505
StepCox[backward] + Enet[α=0.3]	0.674997711251488	0.659933675007537	0.677284999686055	0.670738795315026
StepCox[backward] + Enet[α=0.4]	0.674631511489517	0.656617425384384	0.67724314029176	0.66949735905522
StepCox[backward] + Enet[α=0.5]	0.674082211846562	0.656617425384384	0.676991983925993	0.669230540385646
StepCox[backward] + Enet[α=0.6]	0.673964504780215	0.656617425384384	0.677096632411729	0.669226187525442
StepCox[backward] + Enet[α=0.7]	0.67409529040949	0.655712993668978	0.677284999686055	0.669031094588174
StepCox[backward] + Enet[α=0.8]	0.673650619269955	0.655411516430509	0.677619874840411	0.668894003513625
StepCox[backward] + Enet[α=0.9]	0.673585226455317	0.655712993668978	0.677661734234706	0.668987
StepCox[backward] + GBM	0.72102117419338	0.666264697015375	0.741057786893824	0.709447886034193
StepCox[backward] + Lasso	0.5	0.5	0.5	0.5
StepCox[backward] + plsRcox	0.672892062620159	0.651190835091951	0.677494296657527	0.667192398123212
StepCox[backward] + Ridge	0.5	0.5	0.5	0.5
StepCox[backward] + RSF	0.825283477851454	0.653602652999699	0.920090416291676	0.79965884904761
StepCox[backward] + SuperPC	0.642902917827389	0.676213445884836	0.633855878105444	0.650990747272556
StepCox[backward] + survival-SVM	0.649272177973084	0.69128730780826	0.637748801774838	0.659436095852061
StepCox[forward] + CoxBoost	0.671283399380076	0.684654808561954	0.667301534146801	0.674413247362944
StepCox[forward] + Enet[α=0.1]	0.671937327526451	0.697618329816099	0.664957408066305	0.678171021802952
StepCox[forward] + Enet[α=0.2]	0.671793463334249	0.68947844437745	0.666757362020972	0.676009756577557
StepCox[forward] + Enet[α=0.3]	0.671610363453264	0.684654808561954	0.667301534146801	0.674522235387339
StepCox[forward] + Enet[α=0.4]	0.671361870757641	0.680132649984926	0.66715502626677	0.672883182336446
StepCox[forward] + Enet[α=0.5]	0.671662677704974	0.680434127223395	0.667343393541096	0.673146732823155
StepCox[forward] + Enet[α=0.6]	0.671361870757641	0.680132649984926	0.667406182632537	0.672966901125035
StepCox[forward] + Enet[α=0.7]	0.671309556505931	0.680735604461863	0.667510831118274	0.673185330695356
StepCox[forward] + Enet[α=0.8]	0.671414185009351	0.680735604461863	0.66738525293539	0.673178347468868
StepCox[forward] + Enet[α=0.9]	0.671322635068859	0.681941513415737	0.667594549906863	0.673619566130486
StepCox[forward] + GBM	0.740325133074378	0.664757310823033	0.761171225852362	0.722084556583258
StepCox[forward] + Lasso	0.5	0.5	0.5	0.5
StepCox[forward] + plsRcox	0.679104380010724	0.628580042206813	0.691747420414827	0.666477280877455
StepCox[forward] + Ridge	0.5	0.5	0.5	0.5
StepCox[forward] + RSF	0.844639750984162	0.644558335845644	0.933255195797317	0.807484427542374
StepCox[forward] + SuperPC	0.636808307503172	0.698824238769973	0.622449193160175	0.65269391314444
StepCox[forward] + survival-SVM	0.645924065863643	0.706361169731685	0.631721048996421	0.66133542819725
CoxBoost	0.671283399380076	0.684654808561954	0.667301534146801	0.674413247362944
CoxBoost + Enet[α=0.1]	0.669818600332196	0.686765149231233	0.665585298980724	0.674056349514717
CoxBoost + Enet[α=0.2]	0.670524842730281	0.685257763038891	0.666443416563762	0.674075340777645
CoxBoost + Enet[α=0.3]	0.670721021174193	0.68344889960808	0.667468971723979	0.673879630835417
CoxBoost + Enet[α=0.4]	0.671021828121526	0.68344889960808	0.667552690512568	0.674007806080725
CoxBoost + Enet[α=0.5]	0.671505734949844	0.684654808561954	0.667992214152661	0.674717585888153
CoxBoost + Enet[α=0.6]	0.671571127764481	0.685559240277359	0.668138722032692	0.675089696691511
CoxBoost + Enet[α=0.7]	0.671518813512771	0.684956285800422	0.668180581426987	0.674885226913393
CoxBoost + Enet[α=0.8]	0.671074142373236	0.685860717515828	0.668034073546956	0.674989644478673
CoxBoost + Enet[α=0.9]	0.671152613750801	0.685860717515828	0.668034073546956	0.675015801604528
CoxBoost + GBM	0.71593361321458	0.671992764546277	0.731723141966136	0.706549839908997
CoxBoost + Lasso	0.5	0.5	0.5	0.5
CoxBoost + plsRcox	0.670799492551758	0.680735604461863	0.668117792335545	0.673217629783055
CoxBoost + Ridge	0.5	0.5	0.5	0.5
CoxBoost + StepCox[both]	0.670145564405383	0.684654808561954	0.666966658992444	0.673922343986594
CoxBoost + StepCox[backward]	0.670145564405383	0.684654808561954	0.666966658992444	0.673922343986594
CoxBoost + StepCox[forward]	0.671793463334249	0.683147422369611	0.669038699010025	0.674659861571295
CoxBoost + SuperPC	0.647964321680334	0.688875489900513	0.63758136419766	0.658140391926169
CoxBoost + survival-SVM	0.657799401001818	0.690985830569792	0.649720588543084	0.666168606704898
plsRcox	0.679104380010724	0.628580042206813	0.691747420414827	0.666477280877455
SuperPC	0.636808307503172	0.698824238769973	0.622449193160175	0.65269391314444
GBM	0.740325133074378	0.664757310823033	0.761171225852362	0.722084556583258
survival - SVM	0.645924065863643	0.706361169731685	0.631721048996421	0.66133542819725
Ridge	0.683655719909496	0.681640036177269	0.683584838527386	0.682960198204717
Lasso	0.671244163691294	0.682242990654206	0.667761987484041	0.67374971394318
Lasso + CoxBoost	0.671440342135206	0.684353331323485	0.667678268695452	0.674490647384714
Lasso + GBM	0.714285714285714	0.667772083207718	0.730174344377237	0.704077380623556
Lasso + plsRcox	0.670407135663933	0.684051854085017	0.667364323238243	0.673941104329064
Lasso + RSF	0.817057061770053	0.623756406391317	0.913706858661755	0.784840108941042
Lasso + StepCox[both]	0.670145564405383	0.684654808561954	0.666966658992444	0.673922343986594
Lasso + StepCox[backward]	0.670145564405383	0.684654808561954	0.666966658992444	0.673922343986594
Lasso + StepCox[forward]	0.670407135663933	0.684051854085017	0.667364323238243	0.673941104329064
Lasso + SuperPC	0.648552857012072	0.683147422369611	0.64019757634107	0.657299285240918
Lasso + survival-SVM	0.659617321248741	0.686765149231233	0.652818183720882	0.666400218066952
